# Supplementary material for: Clerodendrum chinense Stem Extract and Nanoparticles: Effects on Proliferation, Colony Formation, Apoptosis Induction, Cell Cycle Arrest, and Mitochondrial Membrane Potential in Human Breast Adenocarcinoma Breast Cancer Cells
Source: Int J Mol Sci. 2024 Jan 12;25(2):978. doi: 10.3390/ijms25020978 (PMC10815711; doi:10.3390/ijms25020978)
Supplement: Supplementary file 1 [file ijms-25-00978-s001.zip]

Archive with 1 entries (1 files):
- ijms-2765607-supplementary.pdf
